# Supplementary material for: Rational design of Striga hermonthica-specific seed germination inhibitors
Source: Plant Physiol. 2021 Nov 27;188(2):1369–84. doi: 10.1093/plphys/kiab547 (PMC8825254; doi:10.1093/plphys/kiab547)
Supplement: kiab547_Supplementary_Data [file kiab547_supplementary_data.zip]

Archive with 1 entries (1 files):
- Supplemental Files.pptx
